# Supplementary material for: Downregulated ALDH2 Contributes to Tumor Progression and Targeted Therapy Resistance in Human Metastatic Melanoma Cells
Source: Cells. 2025 Jun 17;14(12):913. doi: 10.3390/cells14120913 (PMC12191128; doi:10.3390/cells14120913)
Supplement: Supplementary file 1 [file cells-14-00913-s001.zip]

Archive with 1 entries (1 files):
- cells-3618815 supplementary.pdf
